# Supplementary material for: Creation of an ustekinumab external control arm for Crohn’s disease using electronic health records data: A pilot study
Source: PLoS One. 2023 Mar 2;18(3):e0282267. doi: 10.1371/journal.pone.0282267 (PMC9980824; doi:10.1371/journal.pone.0282267)
Supplement: S1 Data — (ZIP) [file pone.0282267.s003.zip]

Archive with 20 entries (17 files):
- Data and Code/
- __MACOSX/._Data and Code
- Data and Code/data/
- __MACOSX/Data and Code/._data
- Data and Code/script/
- __MACOSX/Data and Code/._script
- Data and Code/data/all_phase_cdw_before_imp.csv
- __MACOSX/Data and Code/data/._all_phase_cdw_before_imp.csv
- Data and Code/data/all_phase_cdw_cdai_imp_missForest.csv
- __MACOSX/Data and Code/data/._all_phase_cdw_cdai_imp_missForest.csv
- Data and Code/data/bsln_12wks_before_imp.csv
- __MACOSX/Data and Code/data/._bsln_12wks_before_imp.csv
- Data and Code/data/CDAI_Weight_Table.xlsx
- __MACOSX/Data and Code/data/._CDAI_Weight_Table.xlsx
- Data and Code/script/analysis.R
- Data and Code/script/compute_bsln_cdw_cdai.R
- Data and Code/script/compute_cdw_cdai.R
- __MACOSX/Data and Code/script/._compute_cdw_cdai.R
- Data and Code/script/run.sh
- __MACOSX/Data and Code/script/._run.sh
