# Supplementary material for: Creation of an ustekinumab external control arm for Crohn’s disease using electronic health records data: A pilot study
Source: PLoS One. 2023 Mar 2;18(3):e0282267. doi: 10.1371/journal.pone.0282267 (PMC9980824; doi:10.1371/journal.pone.0282267)
Supplement: S1 Data — (ZIP) [file pone.0282267.s003.zip › Data and Code/data/all_phase_cdw_before_imp.csv]

PatientID	Gender	FirstRxUCSF	DiseaseDuration	Age	DiseaseLocation	BioIR	BslnNoTNFi8wks	BslnNoVedo16wk	BslnCRP12wks	BslnSteroidUse	BslnAbdPain12wks	BslnDiarrhea12wks	BslnWellBeing12wks	BslnWeight12wks	BslnHeight12wks	BslnFever12wks	BslnHematocrit12wks	BslnArthritis12wks	BslnUveitis12wks	BslnSkinEIM12wks	BslnAnalFissure12wks	BslnOtherFistula12wks	BslnAntiDiarrhealsCombined12wks	W12Steroid	W12AbdPain	W12Diarrhea	W12WellBeing	W12Weight	W12Height	W12Fever	W12Hematocrit	W12Arthritis	W12Uveitis	W12SkinEIM	W12AnalFissure	W12OtherFistula	W12AntiDiarrhealsCombined	W24Steroid	W24AbdPain	W24Diarrhea	W24WellBeing	W24Weight	W24Height	W24Fever	W24Hematocrit	W24Arthritis	W24Uveitis	W24SkinEIM	W24AnalFissure
P001	F	1	50	68	IC	1	1	1	NA	0	NA	3.5	4	2352	68.11	0	40.4	0	0	0	0	0	0	0	NA	NA	NA	NA	68	NA	NA	0	1	0	0	0	0	0	NA	NA	NA	NA	68	NA	NA	0	0	0	0
P006	F	1	5	73	I	1	1	0	6.7	0	1	3	2	2620.83	64	0	31.9	1	0	0	0	0	0	0	NA	NA	0	2640	63	NA	33.2	1	0	0	0	0	1	0	NA	NA	1	2709.01	65	0	NA	0	0	0	0
P009	F	1	2	57	C	1	1	0	26.2	0	3	3	3	2360	65.98	0	NA	0	0	0	0	0	0	0	0	NA	0	NA	65.98	NA	NA	0	0	0	0	0	0	0	NA	NA	1	NA	65.98	NA	40.3	0	0	0	0
P011	F	1	47	58	IC	1	1	1	NA	0	0	5	2	1467.2	59.25	0	NA	0	0	0	0	0	0	0	NA	NA	NA	NA	59.25	NA	NA	0	0	0	0	0	0	0	NA	NA	NA	NA	59.25	NA	NA	0	0	0	0
P016	F	NA	NA	27	C	1	1	1	24.2	0	1	7.5	1	1682.55	65	0	24.9	0	0	0	0	0	0	0	NA	NA	1	NA	65	NA	NA	0	0	0	0	0	0	0	NA	NA	NA	NA	65	NA	NA	0	0	0	0
P017	M	NA	30	54	IC	0	1	1	12.9	1	0	12	2	2814.83	70	0	39	0	0	0	0	0	0	0	1	2.5	0	2777.6	69.45	0	41.6	0	0	0	0	0	0	0	NA	NA	NA	NA	69.45	NA	NA	0	0	0	0
P018	M	1	2	24	I	1	1	0	0	0	2	3.5	2	2176	67.32	0	40.8	0	0	0	0	0	0	0	1	4	1	2128	67.32	NA	NA	0	0	0	0	0	1	0	NA	NA	1	2041.6	67.32	0	NA	0	0	0	0
P021	M	1	13	24	O	1	1	1	11	0	2	1.5	2	2084.67	65	0	39.5	0	0	0	0	0	0	0	NA	NA	NA	NA	65	NA	NA	0	0	0	0	0	0	1	2	NA	2	NA	65	NA	NA	0	0	0	0
P026	F	1	20	34	IC	1	0	1	0.3	0	2.5	1.5	2	1686.4	61.42	0	41.5	0	0	0	0	0	0	0	NA	NA	NA	NA	61.42	NA	NA	0	0	0	0	0	0	0	NA	NA	NA	NA	61.42	NA	NA	0	0	0	0
P028	F	1	8	23	IC	1	1	0	NA	1	3	5	2	1984	60	0	NA	0	0	0	0	0	0	0	1	NA	0	NA	60	NA	NA	0	0	0	0	0	0	0	NA	NA	NA	NA	60	NA	NA	0	0	0	0
P031	F	1	18	41	IC	1	1	0	2.5	0	3	0	3	2905.6	64.5	0	38.5	0	0	0	0	0	0	0	2	1	1	2928	64.49	0	NA	0	0	0	0	0	0	0	NA	NA	NA	NA	64.49	NA	NA	0	0	0	0
P035	F	1	36	55	IC	1	1	0	1.2	0	2	2.5	2.5	1808	63	0	32.6	0	0	0	0	0	0	0	NA	3.5	0	1808	62.99	0	37	0	0	0	0	0	0	0	1	3.5	1	1724.8	62.99	0	26.7	0	0	0	0
P037	M	NA	11	26	I	1	0	1	NA	0	NA	NA	NA	1902.4	62.99	0	40.9	0	0	0	0	0	0	0	NA	NA	NA	NA	62.99	NA	NA	0	0	0	0	0	0	0	NA	2	0	NA	62.01	NA	42	0	0	0	1
P038	M	1	NA	20	IC	1	0	1	57	0	NA	NA	NA	1760	62.4	0	35.8	0	0	0	0	0	0	0	NA	NA	NA	NA	62.4	NA	NA	0	0	0	0	0	0	0	NA	NA	NA	NA	62.4	NA	NA	0	0	0	0
P040	F	0	11	42	IC	1	1	0	NA	1	NA	NA	NA	2064	64	0	41.7	0	0	0	0	0	0	0	NA	NA	NA	NA	64	NA	NA	0	0	0	0	0	0	0	0.5	4	0	2080	64	0	43.3	0	0	0	0
P046	M	NA	27	45	IC	1	1	1	NA	0	NA	NA	NA	4194.03	72	0	NA	0	0	0	0	0	0	0	NA	NA	NA	NA	72	NA	NA	0	0	0	0	0	0	0	NA	NA	0	NA	72	NA	NA	0	0	0	0
P047	F	1	17	30	C	1	1	0	NA	0	1	4	1	1916.8	63	0	NA	0	0	0	1	1	0	0	NA	NA	NA	NA	62.99	NA	NA	0	0	0	0	1	0	0	2	2	2	1792	63	0	32.3	0	0	0	0
P065	M	NA	10	21	IC	1	1	1	41.5	0	1	2	4	3825.6	71.46	0	33.9	0	0	0	0	0	0	1	2	2	2	NA	71.93	NA	40.9	0	0	0	0	0	1	0	1	2	1	3670.22	71.85	0	45.8	0	0	0	0
P066	F	1	1	43	IC	1	1	1	22.7	1	NA	NA	NA	4874.81	69.29	0	36.8	0	0	0	0	0	0	0	2	NA	2	NA	69.29	NA	40.7	0	0	0	0	0	0	0	NA	3	1	4832	70	0	NA	0	0	0	0
P070	F	NA	10	21	IC	0	1	1	9.9	0	3	NA	3	1760.15	62.99	0	35.4	0	0	0	0	0	1	0	NA	NA	NA	NA	64.37	NA	NA	0	0	0	0	0	0	0	NA	NA	NA	NA	64.37	NA	NA	0	0	0	0
P076	F	1	6	61	I	1	0	1	NA	0	0	5	3	2561.6	63.07	0	37.7	0	0	0	0	0	0	0	0	NA	1	NA	63.07	NA	NA	0	0	0	0	0	0	0	1	5	1	NA	63.07	NA	NA	0	0	0	0
P081	M	NA	1	20	IC	1	1	1	7.6	1	2	8	2	2141.11	68.94	0	41.1	0	0	0	0	0	0	0	NA	NA	1	2183.44	69.09	0	NA	0	0	0	0	0	0	0	NA	NA	1	NA	69.09	NA	NA	0	0	0	0
P082	F	1	13	30	O	1	0	1	2.6	0	NA	NA	1	2032	62.99	0	29.3	1	0	0	0	0	0	1	0	NA	1	NA	62.99	NA	NA	1	0	0	0	0	0	1	1	1	1	NA	62.99	NA	28.1	1	0	0	0
P083	M	1	3	21	C	1	0	1	1.7	1	1	8	1	2241.6	69.02	0	43.6	0	0	1	0	0	0	0	1.5	8	2	NA	69.02	NA	41.6	0	0	0	0	0	0	0	NA	7	1	NA	69	NA	47.4	0	0	0	0
P096	M	NA	8	57	IC	1	1	1	22.5	1	1	9	2	2985.6	70	0	42.6	0	0	0	0	0	0	0	NA	NA	NA	NA	70	NA	44.4	0	0	0	0	0	0	0	NA	NA	NA	NA	70	NA	43.7	0	0	0	0
P099	F	NA	7	21	IC	1	1	1	130	1	1	5.5	1	2336	69	0	24.9	0	0	0	0	0	0	0	NA	NA	1	NA	69	NA	NA	0	0	0	0	0	0	0	NA	NA	NA	NA	69	NA	NA	0	0	0	0
P100	F	1	20	26	C	1	0	1	60.7	0	0	3.5	2	1897.6	65.98	0	37.5	0	0	0	1	1	1	0	NA	NA	NA	NA	65.98	NA	NA	0	0	0	0	1	0	1	NA	NA	1	NA	65.98	NA	37.7	0	0	0	1
P108	M	1	13	27	IC	1	0	1	64	0	NA	NA	NA	2918.4	71.38	0	NA	0	0	0	0	1	0	0	NA	8	2	NA	71	NA	NA	0	0	0	0	0	0	0	2	NA	2	NA	71	NA	NA	0	0	0	0
P110	F	1	11	42	C	1	1	0	32.1	1	1	NA	2	1858.92	62.01	0	35.2	1	0	0	0	0	1	0	NA	NA	NA	NA	62	NA	NA	0	0	0	0	0	0	0	NA	NA	NA	NA	62	NA	NA	0	0	0	0
P121	M	1	13	25	IC	1	1	0	20.5	1	1	5	2	1597.89	69.02	0	NA	0	0	0	0	0	1	0	2	NA	2	NA	69.02	NA	NA	0	0	0	0	0	0	1	1	1	0	NA	68	NA	31.9	0	0	0	0
P122	F	1	6	49	C	1	1	1	11.7	0	3	7	3	3124	63	0	38.6	0	0	0	0	0	0	0	1.5	NA	2	NA	63	NA	38.7	0	0	0	0	0	0	0	1	NA	2	NA	63	NA	38	0	0	0	0
P123	F	1	4	48	IC	1	0	1	1.2	0	NA	9	2	3308.8	63.5	0	37.6	0	0	0	0	0	0	0	2	5	2	NA	63.5	NA	NA	0	0	0	0	0	0	0	NA	NA	NA	NA	63.5	NA	NA	0	0	0	0
P124	F	1	5	30	IC	1	0	1	1.2	0	2	1	2	1774.4	63.78	0	30	0	0	0	0	0	0	0	0	NA	0	1760	63.78	0	41.9	0	0	0	0	0	0	0	NA	NA	NA	NA	63.78	NA	NA	0	0	0	0
P131	F	0	16	36	C	1	0	1	NA	0	1.5	15	2	3703.73	67.91	0	NA	0	0	0	0	1	0	0	NA	NA	NA	NA	67.91	NA	NA	0	0	0	0	0	0	0	NA	NA	2	NA	67.91	NA	NA	0	0	0	0
P133	F	1	2	31	IC	1	0	1	18.1	0	3	NA	2	2049.4	62.99	0	34.5	0	0	0	0	0	0	1	2	20	3	NA	62.99	NA	33	1	0	0	0	1	1	1	NA	NA	NA	2064	64.02	0	37.8	1	0	0	0
P134	M	NA	8	26	C	1	1	1	NA	0	2	NA	2	3873.04	75.59	0	NA	0	0	0	0	1	0	1	1	6	3	NA	75.59	NA	40.9	0	0	0	0	0	0	0	NA	NA	NA	NA	75.59	NA	NA	0	0	0	0
P135	M	1	4	40	C	1	0	1	8.8	1	2	7	3	3675.51	69.02	0	44.4	0	0	0	0	0	0	0	NA	NA	NA	NA	69.02	NA	NA	0	0	0	0	0	0	0	1	4.5	1	3513.6	69.02	0	48.3	0	0	0	0
P136	F	1	1	63	C	1	0	1	34.8	1	0	1	3	3219.2	67.99	0	32.8	0	0	0	0	0	1	0	NA	NA	NA	NA	69.29	NA	NA	0	0	0	1	0	1	0	0	1	1	NA	69.29	NA	NA	0	0	0	0
P140	F	NA	0	18	IC	0	1	1	0.4	0	2	5	2	1859.2	63.39	0	NA	0	0	0	0	0	0	0	NA	NA	NA	NA	63.39	NA	NA	0	0	0	0	0	0	0	0	2.5	0	1840	62.01	0	NA	0	0	0	0
P141	M	1	5	29	IC	0	1	1	18.3	0	2	4	2	2382.4	71	0	39.8	0	0	0	0	0	0	0	NA	NA	NA	NA	71	NA	NA	0	0	0	0	0	0	0	1	4	2	2393.6	70.98	0	37.5	0	0	0	0
P148	F	NA	1	23	I	0	1	1	NA	0	NA	9	3	2256	63.5	0	NA	0	0	0	0	0	0	0	NA	NA	NA	NA	64	NA	NA	0	0	0	0	0	0	0	1	NA	0	2368	63.5	0	38.8	0	0	0	0
P150	F	1	10	37	C	1	1	0	17.8	1	2	8.5	3	2348.8	64	0	36.4	0	0	0	0	0	0	0	NA	NA	NA	NA	64	NA	NA	0	0	0	0	0	0	1	NA	NA	NA	NA	64	NA	NA	0	0	0	0
P151	M	1	1	23	C	1	0	1	NA	1	NA	7	1	1843.2	67	0	NA	0	0	0	0	0	0	0	NA	NA	NA	NA	67	NA	NA	0	0	0	0	0	0	0	NA	NA	NA	NA	67	NA	NA	0	0	0	0
P152	M	1	2	18	C	0	1	1	NA	0	NA	NA	NA	1686.08	64	0	38.7	0	0	0	0	1	0	0	1	NA	1	1494.4	64.02	0	40.4	0	0	0	1	0	0	0	NA	NA	NA	NA	64.02	NA	NA	0	0	0	0
P153	M	NA	7	35	IC	1	1	1	1.2	1	1	NA	3	NA	NA	NA	NA	0	0	0	0	0	1	0	2	12	2	NA	71	NA	40.3	0	0	0	0	0	1	0	2	12.5	3	2752	70.98	0	41.2	0	0	0	0
P154	F	NA	3	24	C	1	1	1	8	1	3	3.5	2	2212.8	63.98	0	NA	1	0	0	0	0	0	1	NA	NA	NA	NA	64.02	NA	NA	0	0	0	0	0	0	0	1	3	2	2224	64.13	0	38.6	0	0	0	0
P157	M	1	21	34	O	1	1	1	NA	0	NA	NA	2	2464	72.01	0	NA	0	0	0	1	0	0	0	NA	NA	NA	NA	72.01	NA	NA	0	0	0	0	0	0	0	NA	NA	NA	NA	72.01	NA	NA	0	0	0	0
P159	M	0	2	20	IC	1	0	1	NA	1	2	3.5	2	1772.8	66	0	NA	0	0	0	0	0	0	0	1	1	2	1664	65.98	0	NA	0	0	0	0	0	0	0	NA	NA	NA	NA	65.98	NA	NA	0	0	0	0
P162	F	1	11	25	IC	1	0	1	65.7	1	2	4.5	2	1712	62	0	32.5	0	0	0	0	0	0	0	NA	NA	NA	NA	62	NA	34.9	0	0	0	0	0	0	0	NA	NA	NA	NA	62	NA	NA	0	0	0	0
P164	F	1	1	24	I	1	1	0	7.7	0	NA	NA	4	1632	64	0	35.4	0	0	0	0	0	0	0	2	NA	1	NA	64	NA	NA	0	0	0	0	0	0	0	2	0	3	NA	64	NA	34	0	0	0	0
P166	F	1	2	41	I	1	0	1	21	1	2	4	3	2048	62.99	0	29	0	0	0	0	1	0	1	0	1.5	1	NA	62.99	NA	25.3	0	0	0	0	0	0	1	1	3.5	2	1952	64	NA	30.6	0	0	0	0
P168	M	1	2	22	C	1	1	1	13.2	1	1.5	12	3	1820.8	67.01	0	NA	0	0	0	0	0	0	0	NA	NA	NA	NA	67.01	NA	NA	0	0	0	0	0	0	0	0.5	2	0	1916.8	67.01	0	NA	0	0	0	0
P169	F	1	2	18	IC	1	0	1	8.2	0	1	1	2	1968.27	63.11	0	35.4	0	0	0	0	0	1	0	NA	NA	1	NA	63.27	NA	NA	0	0	0	0	0	0	1	0	NA	0	1714.3	63.19	0	33.3	0	0	0	0
P172	F	1	4	30	IC	1	0	1	40.1	0	3	7.5	3	2300.8	65.35	0	30.6	0	0	0	0	0	0	0	1	NA	1	NA	65.35	NA	NA	0	0	0	0	0	0	1	2	NA	1	NA	65.35	NA	NA	0	0	0	0
P174	M	1	2	25	C	1	0	1	NA	1	1	7.5	2	2544	72	0	NA	0	0	0	0	0	0	1	NA	NA	NA	NA	72	NA	NA	0	0	0	0	0	0	0	NA	NA	NA	NA	72	NA	NA	0	0	0	0
P181	M	1	7	28	IC	1	1	1	7	0	1.5	3.5	2	1950.4	63.58	0	32.3	0	0	0	0	0	0	0	1	NA	0	NA	63.58	0	NA	0	0	0	0	0	0	0	NA	NA	NA	NA	63.58	NA	NA	0	0	0	0
[truncated: 2 more columns]
