# Supplementary material for: Creation of an ustekinumab external control arm for Crohn’s disease using electronic health records data: A pilot study
Source: PLoS One. 2023 Mar 2;18(3):e0282267. doi: 10.1371/journal.pone.0282267 (PMC9980824; doi:10.1371/journal.pone.0282267)
Supplement: S1 Data — (ZIP) [file pone.0282267.s003.zip › Data and Code/data/all_phase_cdw_cdai_imp_missForest.csv]

PatientID	Gender	FirstRxUCSF	DiseaseDuration	Age	DiseaseLocation	BioIR	BslnNoTNFi8wks	BslnNoVedo16wk	BslnCRP12wks	BslnSteroidUse	BslnAbdPain12wks	BslnDiarrhea12wks	BslnWellBeing12wks	BslnWeight12wks	BslnHeight12wks	BslnFever12wks	BslnHematocrit12wks	BslnArthritis12wks	BslnUveitis12wks	BslnSkinEIM12wks	BslnAnalFissure12wks	BslnOtherFistula12wks	BslnAntiDiarrhealsCombined12wks	W12Steroid	W12AbdPain	W12Diarrhea	W12WellBeing	W12Weight	W12Height	W12Fever	W12Hematocrit	W12Arthritis	W12Uveitis	W12SkinEIM	W12AnalFissure	W12OtherFistula	W12AntiDiarrhealsCombined	W24Steroid	W24AbdPain	W24Diarrhea	W24WellBeing	W24Weight	W24Height	W24Fever	W24Hematocrit	W24Arthritis	W24Uveitis	W24SkinEIM	W24AnalFissure
P001	F	1	50	68	IC	1	1	1	27.6624	0	1.24	3.5	4	2352	68.11	0	40.4	0	0	0	0	0	0	0	1.015	3.09416666666667	0.858333333333333	2290.0568	68	0	39.848	0	1	0	0	0	0	0	0.875384615384615	3.5375	1.1	2834.283	68	0	40.3516666666667	0	0	0	0
P006	F	1	5	73	I	1	1	0	6.7	0	1	3	2	2620.83	64	0	31.9	1	0	0	0	0	0	0	1.045	6.72916666666667	0	2640	63	0	33.2	1	0	0	0	0	1	0	1.25538461538462	3.37	1	2709.01	65	0	37.2286666666667	0	0	0	0
P009	F	1	2	57	C	1	1	0	26.2	0	3	3	3	2360	65.98	0	35.0362105263158	0	0	0	0	0	0	0	0	2.82666666666667	0	2077.6464	65.98	0	39.045	0	0	0	0	0	0	0	0.905384615384615	2.99	1	2371.4694	65.98	0	40.3	0	0	0	0
P011	F	1	47	58	IC	1	1	1	28.6386666666667	0	0	5	2	1467.2	59.25	0	35.5163285714286	0	0	0	0	0	0	0	0.77	3.57416666666667	0.715	1950.8832	59.25	0	36.522	0	0	0	0	0	0	0	0.855	2.475	0.79	2020.6379	59.25	0	35.331	0	0	0	0
P016	F	1	6.9125	27	C	1	1	1	24.2	0	1	7.5	1	1682.55	65	0	24.9	0	0	0	0	0	0	0	1.105	3.83416666666667	1	2160.3336	65	0	37.941	0	0	0	0	0	0	0	1.125	2.4	1.195	2250.52913333333	65	0	36.9195	0	0	0	0
P017	M	1	30	54	IC	0	1	1	12.9	1	0	12	2	2814.83	70	0	39	0	0	0	0	0	0	0	1	2.5	0	2777.6	69.45	0	41.6	0	0	0	0	0	0	0	1.02038461538462	4.8125	1.11	2944.92523333333	69.45	0	41.9821666666667	0	0	0	0
P018	M	1	2	24	I	1	1	0	0	0	2	3.5	2	2176	67.32	0	40.8	0	0	0	0	0	0	0	1	4	1	2128	67.32	0	38.091	0	0	0	0	0	1	0	0.865384615384615	3.755	1	2041.6	67.32	0	38.8228333333334	0	0	0	0
P021	M	1	13	24	O	1	1	1	11	0	2	1.5	2	2084.67	65	0	39.5	0	0	0	0	0	0	0	1.31	6.0625	1.3	2254.0184	65	0	38.59	0	0	0	0	0	0	1	2	3.235	2	2224.1891	65	0	37.6101666666667	0	0	0	0
P026	F	1	20	34	IC	1	0	1	0.3	0	2.5	1.5	2	1686.4	61.42	0	41.5	0	0	0	0	0	0	0	0.695	4.09416666666667	0.513333333333333	1896.184	61.42	0	36.653	0	0	0	0	0	0	0	0.730384615384616	3.065	0.81	1844.1786	61.42	0	33.3413333333333	0	0	0	0
P028	F	1	8	23	IC	1	1	0	28.2536666666667	1	3	5	2	1984	60	0	34.7688285714286	0	0	0	0	0	0	0	1	4.2625	0	1983.3536	60	0	36.096	0	0	0	0	0	0	0	0.885	2.64	0.74	1987.0256	60	0	35.9458333333333	0	0	0	0
P031	F	1	18	41	IC	1	1	0	2.5	0	3	0	3	2905.6	64.5	0	38.5	0	0	0	0	0	0	0	2	1	1	2928	64.49	0	38.734	0	0	0	0	0	0	0	1.02538461538462	3.925	1.42	2547.0502	64.49	0	38.6421666666667	0	0	0	0
P035	F	1	36	55	IC	1	1	0	1.2	0	2	2.5	2.5	1808	63	0	32.6	0	0	0	0	0	0	0	0.6	3.5	0	1808	62.99	0	37	0	0	0	0	0	0	0	1	3.5	1	1724.8	62.99	0	26.7	0	0	0	0
P037	M	1	11	26	I	1	0	1	23.6356666666667	0	1.42928571428571	4.635	2.33	1902.4	62.99	0	40.9	0	0	0	0	0	0	0	0.895	3.95166666666667	1.01833333333333	1916.9944	62.99	0	36.807	0	0	0	0	0	0	0	0.745	2	0	2115.4073	62.01	0	42	0	0	0	1
P038	M	1	9.61	20	IC	1	0	1	57	0	1.77428571428571	3.6	2.145	1760	62.4	0	35.8	0	0	0	0	0	0	0	0.895	3.74666666666667	0.928333333333333	1834.5736	62.4	0	36.598	0	0	0	0	0	0	0	0.8	2.29333333333333	0.55	1947.6341	62.4	0	34.682	0	0	0	0
P040	F	0	11	42	IC	1	1	0	15.0912	1	1.865	6.995	2.385	2064	64	0	41.7	0	0	0	0	0	0	0	1.07	3.3625	1.001	2109.7072	64	0	39.246	0	0	0	0	0	0	0	0.5	4	0	2080	64	0	43.3	0	0	0	0
P046	M	1	27	45	IC	1	1	1	27.82175	0	1.19	9.07833333333333	2.31	4194.03	72	0	40.7887105263158	0	0	0	0	0	0	0	1.555	7.08	1.93	2448.84773333333	72	0	41.747	0	0	0	0	0	0	0	1.40038461538462	5.3525	0	3579.92623333333	72	0	43.6875	0	0	0	0
P047	F	1	17	30	C	1	1	0	36.147	0	1	4	1	1916.8	63	0	32.331	0	0	0	1	1	0	0	1.09	7.59916666666667	1.046	2158.1848	62.99	0	35.081	0	0	0	0	1	0	0	2	2	2	1792	63	0	32.3	0	0	0	0
P065	M	1	10	21	IC	1	1	1	41.5	0	1	2	4	3825.6	71.46	0	33.9	0	0	0	0	0	0	1	2	2	2	2294.51813333333	71.93	0	40.9	0	0	0	0	0	1	0	1	2	1	3670.22	71.85	0	45.8	0	0	0	0
P066	F	1	1	43	IC	1	1	1	22.7	1	1.575	6.565	2.67	4874.81	69.29	0	36.8	0	0	0	0	0	0	0	2	3.85	2	2231.02613333333	69.29	0	40.7	0	0	0	0	0	0	0	0.905	3	1	4832	70	0	43.5665	0	0	0	0
P070	F	1	10	21	IC	0	1	1	9.9	0	3	4.50683333333333	3	1760.15	62.99	0	35.4	0	0	0	0	0	1	0	1.02	3.96166666666667	0.825	1938.7976	64.37	0	37.881	0	0	0	0	0	0	0	0.83	2.905	0.66	2105.2793	64.37	0	36.679	0	0	0	0
P076	F	1	6	61	I	1	0	1	17.0323333333333	0	0	5	3	2561.6	63.07	0	37.7	0	0	0	0	0	0	0	0	4.15666666666667	1	2302.5376	63.07	0	37.143	0	0	0	0	0	0	0	1	5	1	2252.9802	63.07	0	36.4575666666667	0	0	0	0
P081	M	1	1	20	IC	1	1	1	7.6	1	2	8	2	2141.11	68.94	0	41.1	0	0	0	0	0	0	0	1.315	4.5625	1	2183.44	69.09	0	40.55	0	0	0	0	0	0	0	0.940384615384615	4.0125	1	2834.66473333333	69.09	0	42.4511666666667	0	0	0	0
P082	F	1	13	30	O	1	0	1	2.6	0	1.85	3.655	1	2032	62.99	0	29.3	1	0	0	0	0	0	1	0	6.68666666666667	1	2026.0776	62.99	0	33.313	1	0	0	0	0	0	1	1	1	1	1996.494	62.99	0	28.1	1	0	0	0
P083	M	1	3	21	C	1	0	1	1.7	1	1	8	1	2241.6	69.02	0	43.6	0	0	1	0	0	0	0	1.5	8	2	2304.846	69.02	0	41.6	0	0	0	0	0	0	0	1.31038461538462	7	1	3277.52913333333	69	0	47.4	0	0	0	0
P096	M	1	8	57	IC	1	1	1	22.5	1	1	9	2	2985.6	70	0	42.6	0	0	0	0	0	0	0	1.41	6.01	1.66	2477.71013333333	70	0	44.4	0	0	0	0	0	0	0	1.13038461538462	5.3025	0.98	3518.38883333333	70	0	43.7	0	0	0	0
P099	F	1	7	21	IC	1	1	1	130	1	1	5.5	1	2336	69	0	24.9	0	0	0	0	0	0	0	1.21	3.1925	1	2265.5508	69	0	38.403	0	0	0	0	0	0	0	1.035	2.95	0.89	2607.9616	69	0	39.3203333333333	0	0	0	0
P100	F	1	20	26	C	1	0	1	60.7	0	0	3.5	2	1897.6	65.98	0	37.5	0	0	0	1	1	1	0	1.24	6.60916666666667	1.30833333333333	2100.8564	65.98	0	37.403	0	0	0	0	1	0	1	1.47538461538462	2.755	1	2253.3007	65.98	0	37.7	0	0	0	1
P108	M	1	13	27	IC	1	0	1	64	0	1.305	8.7925	2.11	2918.4	71.38	0	39.0983771929825	0	0	0	0	1	0	0	1.57	8	2	2478.29933333333	71	0	40.95	0	0	0	0	0	0	0	2	5.785	2	3110.43963333333	71	0	41.7386666666667	0	0	0	0
P110	F	1	11	42	C	1	1	0	32.1	1	1	4.045	2	1858.92	62.01	0	35.2	1	0	0	0	0	1	0	0.865	3.5975	0.644333333333333	1905.3528	62	0	35.764	0	0	0	0	0	0	0	0.785	2.555	0.78	2035.9733	62	0	35.7501666666667	0	0	0	0
P121	M	1	13	25	IC	1	1	0	20.5	1	1	5	2	1597.89	69.02	0	36.6719285714286	0	0	0	0	0	1	0	2	3.6075	2	2078.8588	69.02	0	38.498	0	0	0	0	0	0	1	1	1	0	2545.0572	68	0	31.9	0	0	0	0
P122	F	1	6	49	C	1	1	1	11.7	0	3	7	3	3124	63	0	38.6	0	0	0	0	0	0	0	1.5	5.04	2	2389.3632	63	0	38.7	0	0	0	0	0	0	0	1	3.705	2	2584.80463333333	63	0	38	0	0	0	0
P123	F	1	4	48	IC	1	0	1	1.2	0	1.8	9	2	3308.8	63.5	0	37.6	0	0	0	0	0	0	0	2	5	2	2487.3048	63.5	0	39.797	0	0	0	0	0	0	0	1.09538461538462	4.08	1.28	2657.29243333333	63.5	0	39.6714	0	0	0	0
P124	F	1	5	30	IC	1	0	1	1.2	0	2	1	2	1774.4	63.78	0	30	0	0	0	0	0	0	0	0	3.39416666666667	0	1760	63.78	0	41.9	0	0	0	0	0	0	0	0.810384615384615	2.98	0.935	2187.6186	63.78	0	35.0943333333333	0	0	0	0
P131	F	0	16	36	C	1	0	1	31.02	0	1.5	15	2	3703.73	67.91	0	38.6253771929825	0	0	0	0	1	0	0	1.57	6.835	1.95	2496.54093333333	67.91	0	40.397	0	0	0	0	0	0	0	1.46038461538462	4.305	2	3049.08153333333	67.91	0	41.393	0	0	0	0
P133	F	1	2	31	IC	1	0	1	18.1	0	3	4.826	2	2049.4	62.99	0	34.5	0	0	0	0	0	0	1	2	20	3	2263.1216	62.99	0	33	1	0	0	0	1	1	1	1.41538461538462	3.865	1.54	2064	64.02	0	37.8	1	0	0	0
P134	M	1	8	26	C	1	1	1	34.705	0	2	7.935	2	3873.04	75.59	0	38.5555438596491	0	0	0	0	1	0	1	1	6	3	2428.28333333333	75.59	0	40.9	0	0	0	0	0	0	0	1.30038461538462	4.0175	1.28	3464.43883333333	75.59	0	44.244	0	0	0	0
P135	M	1	4	40	C	1	0	1	8.8	1	2	7	3	3675.51	69.02	0	44.4	0	0	0	0	0	0	0	1.405	4.58	1.83	2339.43653333333	69.02	0	40.612	0	0	0	0	0	0	0	1	4.5	1	3513.6	69.02	0	48.3	0	0	0	0
P136	F	1	1	63	C	1	0	1	34.8	1	0	1	3	3219.2	67.99	0	32.8	0	0	0	0	0	1	0	0.97	3.33	1.1	2168.85413333333	69.29	0	40.031	0	0	0	1	0	1	0	0	1	1	3120.9336	69.29	0	42.2773333333334	0	0	0	0
P140	F	1	0	18	IC	0	1	1	0.4	0	2	5	2	1859.2	63.39	0	35.4134285714286	0	0	0	0	0	0	0	0.815	3.09666666666667	0.745	1755.5384	63.39	0	37.66	0	0	0	0	0	0	0	0	2.5	0	1840	62.01	0	34.8214	0	0	0	0
P141	M	1	5	29	IC	0	1	1	18.3	0	2	4	2	2382.4	71	0	39.8	0	0	0	0	0	0	0	1.245	4.73916666666667	1.23	2310.6956	71	0	40.071	0	0	0	0	0	0	0	1	4	2	2393.6	70.98	0	37.5	0	0	0	0
P148	F	1	1	23	I	0	1	1	12.5278666666667	0	2.18	9	3	2256	63.5	0	36.3067105263158	0	0	0	0	0	0	0	0.895	2.96666666666667	0.918333333333333	2002.9184	64	0	38.387	0	0	0	0	0	0	0	1	3.135	0	2368	63.5	0	38.8	0	0	0	0
P150	F	1	10	37	C	1	1	0	17.8	1	2	8.5	3	2348.8	64	0	36.4	0	0	0	0	0	0	0	1.155	3.8575	0.974333333333333	2228.2208	64	0	38.233	0	0	0	0	0	0	1	1.07538461538462	3.455	1.01	2235.21893333333	64	0	38.2919166666667	0	0	0	0
P151	M	1	1	23	C	1	0	1	20.095	1	1.64928571428571	7	1	1843.2	67	0	36.7055438596491	0	0	0	0	0	0	0	1.105	3.2025	1.145	1815.9108	67	0	40.395	0	0	0	0	0	0	0	0.805	2.39333333333333	0.59	2248.63983333333	67	0	38.3676666666667	0	0	0	0
P152	M	1	2	18	C	0	1	1	20.9720666666667	0	1.79928571428571	6.315	2.13	1686.08	64	0	38.7	0	0	0	0	1	0	0	1	3.35416666666667	1	1494.4	64.02	0	40.4	0	0	0	1	0	0	0	0.715	2.66833333333333	0.72	2207.88173333333	64.02	0	38.002	0	0	0	0
P153	M	1	7	35	IC	1	1	1	1.2	1	1	8.19	3	3048.8739	69.91472	0	40.2127105263158	0	0	0	0	0	1	0	2	12	2	2522.04173333333	71	0	40.3	0	0	0	0	0	1	0	2	12.5	3	2752	70.98	0	41.2	0	0	0	0
P154	F	1	3	24	C	1	1	1	8	1	3	3.5	2	2212.8	63.98	0	35.0692105263158	1	0	0	0	0	0	1	1.085	3.7525	1.02	2053.02	64.02	0	38.944	0	0	0	0	0	0	0	1	3	2	2224	64.13	0	38.6	0	0	0	0
P157	M	1	21	34	O	1	1	1	35.38175	0	1.31	8.38833333333333	2	2464	72.01	0	39.5920438596491	0	0	0	1	0	0	0	1.545	7.755	1.84	2501.52093333333	72.01	0	41.294	0	0	0	0	0	0	0	1.52538461538462	5.1675	1.58	3292.63433333333	72.01	0	42.5406666666667	0	0	0	0
P159	M	0	2	20	IC	1	0	1	21.495	1	2	3.5	2	1772.8	66	0	35.2087619047619	0	0	0	0	0	0	0	1	1	2	1664	65.98	0	39.437	0	0	0	0	0	0	0	0.76	2.48833333333333	0.68	2183.7762	65.98	0	38.1096666666667	0	0	0	0
P162	F	1	11	25	IC	1	0	1	65.7	1	2	4.5	2	1712	62	0	32.5	0	0	0	0	0	0	0	0.855	4.105	0.701666666666667	1944.5568	62	0	34.9	0	0	0	0	0	0	0	0.95	2.31	0.9	1971.3809	62	0	33.4085	0	0	0	0
P164	F	1	1	24	I	1	1	0	7.7	0	1.695	4.80933333333333	4	1632	64	0	35.4	0	0	0	0	0	0	0	2	6.03	1	2110.8824	64	0	37.099	0	0	0	0	0	0	0	2	0	3	2167.5113	64	0	34	0	0	0	0
P166	F	1	2	41	I	1	0	1	21	1	2	4	3	2048	62.99	0	29	0	0	0	0	1	0	1	0	1.5	1	2112.2952	62.99	0	25.3	0	0	0	0	0	0	1	1	3.5	2	1952	64	0	30.6	0	0	0	0
P168	M	1	2	22	C	1	1	1	13.2	1	1.5	12	3	1820.8	67.01	0	37.0852105263158	0	0	0	0	0	0	0	1.13	3.2125	0.995	1881.1844	67.01	0	39.793	0	0	0	0	0	0	0	0.5	2	0	1916.8	67.01	0	37.2536666666667	0	0	0	0
P169	F	1	2	18	IC	1	0	1	8.2	0	1	1	2	1968.27	63.11	0	35.4	0	0	0	0	0	1	0	0.905	3.56166666666667	1	1836.6696	63.27	0	36.782	0	0	0	0	0	0	1	0	2.46	0	1714.3	63.19	0	33.3	0	0	0	0
P172	F	1	4	30	IC	1	0	1	40.1	0	3	7.5	3	2300.8	65.35	0	30.6	0	0	0	0	0	0	0	1	5.98666666666667	1	2181.2028	65.35	0	37.817	0	0	0	0	0	0	1	2	2.695	1	2402.23493333333	65.35	0	37.8374166666667	0	0	0	0
P174	M	1	2	25	C	1	0	1	26.446	1	1	7.5	2	2544	72	0	40.5158771929825	0	0	0	0	0	0	1	1.535	5.485	1.88	2282.13373333333	72	0	41.259	0	0	0	0	0	0	0	0.990384615384615	4.2675	0.95	3477.52803333333	72	0	45.1041666666667	0	0	0	0
P181	M	1	7	28	IC	1	1	1	7	0	1.5	3.5	2	1950.4	63.58	0	32.3	0	0	0	0	0	0	0	1	3.21166666666667	0	1912.3888	63.58	0	39.509	0	0	0	0	0	0	0	0.905	2.57833333333333	0.93	2005.4486	63.58	0	35.6655666666667	0	0	0	0
[truncated: 23 more columns]
