# Supplementary material for: Creation of an ustekinumab external control arm for Crohn’s disease using electronic health records data: A pilot study
Source: PLoS One. 2023 Mar 2;18(3):e0282267. doi: 10.1371/journal.pone.0282267 (PMC9980824; doi:10.1371/journal.pone.0282267)
Supplement: S1 Data — (ZIP) [file pone.0282267.s003.zip › Data and Code/data/bsln_12wks_before_imp.csv]

PatientID	Gender	BslnAbdPain12wks	BslnDiarrhea12wks	BslnWellBeing12wks	BslnWeight12wks	BslnHeight12wks	BslnFever12wks	BslnHematocrit12wks	BslnArthritis12wks	BslnUveitis12wks	BslnSkinEIM12wks	BslnAnalFissure12wks	BslnOtherFistula12wks	BslnAntiDiarrhealsCombined12wks	BioIR	BslnCRP12wks	BslnSteroidUse	DiseaseLocation	DiseaseDuration	Age	FirstRxUCSF	BslnNoTNFi8wks	BslnNoVedo16wk
P001	F	NA	3.5	4	2352	68.11	0	40.4	0	0	0	0	0	0	1	NA	0	IC	50	68	1	1	1
P002	F	0	1	0	3322.77	62.01	0	35.9	0	0	0	0	0	0	1	7.6	0	IC	5	35	1	1	1
P003	M	1	4.5	1	3350.99	72.05	0	41.1	0	0	0	0	0	0	0	150.7	1	C	14	68	NA	1	1
P004	M	1	6.5	1	2979.2	67.72	0	NA	0	0	0	0	0	0	1	NA	0	IC	21	50	1	0	1
P005	F	1	0	2	3184	62	0	35.4	1	0	0	0	0	0	1	3.6	0	IC	17	72	1	0	1
P006	F	1	3	2	2620.83	64	0	31.9	1	0	0	0	0	0	1	6.7	0	I	5	73	1	1	0
P007	F	NA	4	NA	2197.55	62.99	0	NA	0	0	0	0	0	0	1	NA	1	IC	18	75	1	0	1
P008	F	1	2	2	1862.4	62.99	0	NA	0	0	0	0	0	0	0	NA	1	I	1	64	1	1	1
P009	F	3	3	3	2360	65.98	0	NA	0	0	0	0	0	0	1	26.2	0	C	2	57	1	1	0
P010	F	1.5	2.5	1	2544	62.99	0	41.9	0	0	0	0	0	0	1	0.9	0	I	26	63	1	0	1
P011	F	0	5	2	1467.2	59.25	0	NA	0	0	0	0	0	0	1	NA	0	IC	47	58	1	1	1
P012	M	0	2	1	2651.2	69.02	0	47.2	0	0	0	0	0	0	1	NA	1	I	26	41	NA	1	1
P013	F	0	2.5	0	2518.4	60	0	36.4	0	0	0	0	0	0	1	0.9	0	IC	26	55	NA	1	1
P014	F	NA	NA	1	1862.45	62.99	0	38.3	0	0	0	0	0	0	1	0.7	0	C	35	71	1	1	0
P015	M	0	1.5	0	2278.67	68	0	39.7	0	0	0	0	0	0	1	14.8	0	IC	15	30	1	0	1
P016	F	1	7.5	1	1682.55	65	0	24.9	0	0	0	0	0	0	1	24.2	0	C	NA	27	NA	1	1
P017	M	0	12	2	2814.83	70	0	39	0	0	0	0	0	0	0	12.9	1	IC	30	54	NA	1	1
P018	M	2	3.5	2	2176	67.32	0	40.8	0	0	0	0	0	0	1	0	0	I	2	24	1	1	0
P019	F	2	2	1	2009.6	63	0	NA	0	0	0	0	0	0	1	77	0	IC	3	24	NA	1	1
P020	F	1	1.5	0	2921.6	64.96	0	41.1	0	0	0	0	0	0	0	NA	0	C	14	55	NA	1	1
P021	M	2	1.5	2	2084.67	65	0	39.5	0	0	0	0	0	0	1	11	0	O	13	24	1	1	1
P022	F	1	3	1	2129.6	66.14	0	NA	0	0	0	0	0	0	1	21.7	1	I	0	29	1	1	1
P023	F	0	1	0	1712	66	0	37.4	1	0	0	0	0	0	1	4.1	0	IC	27	50	1	0	1
P024	F	NA	NA	2	1881.6	65.98	0	36.7	0	0	0	0	0	0	1	0.8	0	IC	30	42	1	0	0
P025	M	0	0	2	NA	NA	NA	42.6	0	0	0	0	0	1	1	124	0	IC	7	19	1	0	1
P026	F	2.5	1.5	2	1686.4	61.42	0	41.5	0	0	0	0	0	0	1	0.3	0	IC	20	34	1	0	1
P027	M	0	4	1	5058.23	65.98	0	42.3	0	0	0	0	0	0	1	14.4	0	C	2	19	1	0	1
P028	F	3	5	2	1984	60	0	NA	0	0	0	0	0	0	1	NA	1	IC	8	23	1	1	0
P029	M	2	13.5	3	2701.96	72.01	0	37.4	0	0	0	0	0	0	1	NA	1	IC	32	48	NA	0	1
P030	M	NA	NA	NA	2940.8	72.24	0	39.6	0	0	0	0	0	0	1	2.5	0	I	28	45	NA	0	1
P031	F	3	0	3	2905.6	64.5	0	38.5	0	0	0	0	0	0	1	2.5	0	IC	18	41	1	1	0
P032	M	0	1	1	2736	71.26	0	35.5	1	0	0	0	0	0	1	27.5	0	I	1	76	1	1	0
P033	F	0	0	0	1990.4	62	0	31.1	0	0	0	0	0	0	1	63.4	0	IC	16	25	1	1	1
P034	M	0	10	1	3068.8	72.44	0	41.5	0	0	0	0	0	0	1	0.5	0	I	20	46	1	1	1
P035	F	2	2.5	2.5	1808	63	0	32.6	0	0	0	0	0	0	1	1.2	0	IC	36	55	1	1	0
P036	F	0	1.5	0	3776	62.99	0	37.2	0	0	0	0	0	0	1	5	0	C	15	58	NA	1	1
P037	M	NA	NA	NA	1902.4	62.99	0	40.9	0	0	0	0	0	0	1	NA	0	I	11	26	NA	0	1
P038	M	NA	NA	NA	1760	62.4	0	35.8	0	0	0	0	0	0	1	57	0	IC	NA	20	1	0	1
P039	F	0	1.5	1	2496	65	0	37	0	0	0	0	0	0	1	NA	0	I	21	44	1	0	1
P040	F	NA	NA	NA	2064	64	0	41.7	0	0	0	0	0	0	1	NA	1	IC	11	42	0	1	0
P041	F	NA	NA	NA	2388.02	67	0	40.2	0	0	0	0	0	0	1	1.8	0	I	12	40	1	0	1
P042	F	0	1	0	2436.8	67.99	0	37.3	0	0	0	0	0	0	1	4.2	0	I	14	28	1	1	1
P043	F	NA	NA	NA	2084.8	62.6	0	35.4	0	0	0	0	0	0	1	5.7	0	I	28	42	NA	0	1
P044	M	NA	NA	NA	2574.4	68	0	49.1	0	0	0	0	0	0	1	1.3	0	IC	13	38	1	1	1
P045	F	1	2	1	2540.8	69.29	0	28.8	0	0	0	0	0	1	1	16.1	0	IC	15	23	1	1	1
P046	M	NA	NA	NA	4194.03	72	0	NA	0	0	0	0	0	0	1	NA	0	IC	27	45	NA	1	1
P047	F	1	4	1	1916.8	63	0	NA	0	0	0	1	1	0	1	NA	0	C	17	30	1	1	0
P048	F	0	1.5	0	2803.2	64.02	0	34	0	0	0	0	0	0	1	NA	1	IC	33	67	NA	1	1
P049	M	0	1	0	2024.7	69.49	0	44.4	0	0	0	0	0	0	0	0.3	0	I	2	18	1	1	1
P050	F	2	1.5	1	2384	59.06	0	NA	0	0	0	0	0	0	0	NA	0	I	0	86	1	1	1
P051	F	NA	NA	NA	2261	62.99	0	38.5	0	0	0	0	0	0	1	NA	0	IC	10	37	NA	1	1
P052	M	1	2	2	2880	70	0	NA	0	0	0	0	0	0	0	NA	0	I	1	45	1	1	1
P053	M	3	1	1	2982.4	67	0	42.4	0	0	0	0	0	1	0	2.9	1	C	26	41	1	1	1
P054	F	1	4.5	1	2256	65.5	0	40	0	0	0	0	0	0	1	1.1	0	I	12	52	NA	1	1
P055	F	2	1	2	2289	62.01	0	40.2	0	0	0	0	0	0	1	4.8	0	I	11	73	1	0	1
P056	M	NA	NA	NA	2966.4	68.11	0	40	0	0	0	0	0	0	1	NA	1	I	33	46	NA	0	1
P057	M	1	1.5	2	3424	74.41	0	41.1	0	0	0	0	0	0	1	0.4	0	C	10	48	1	1	1
P058	F	NA	NA	NA	1902.4	62	0	35.7	0	0	0	0	0	0	1	9	0	I	8	87	1	0	1
P059	F	0	5.5	2	3312	66.34	0	33.4	0	0	0	0	0	0	1	1.3	1	IC	20	49	1	1	1
P060	F	1	1	1	1710.4	63.54	0	NA	0	0	0	0	0	0	1	2.9	0	IC	NA	23	1	0	1
P061	F	1	2	1	2860.69	65.39	0	37.5	0	0	0	0	0	0	0	2.4	0	I	11	41	1	1	1
P062	F	0	0	1	1752	64	0	36.7	0	0	0	0	0	0	0	1	0	C	8	34	NA	1	1
P063	M	NA	NA	NA	2673.74	67.01	0	NA	0	0	0	0	0	0	0	NA	0	IC	15	38	NA	1	1
P064	F	0	3	2	2267.2	65	0	33.2	0	0	0	0	0	0	1	11.5	0	IC	18	38	1	1	1
P065	M	1	2	4	3825.6	71.46	0	33.9	0	0	0	0	0	0	1	41.5	0	IC	10	21	NA	1	1
P066	F	NA	NA	NA	4874.81	69.29	0	36.8	0	0	0	0	0	0	1	22.7	1	IC	1	43	1	1	1
P067	F	1	4.5	1	1840	62.01	0	38.1	0	0	0	0	0	0	1	4.2	0	C	21	32	1	0	1
P068	F	1	5	2	4537.6	66.58	0	41.9	0	0	0	0	0	0	0	7.8	1	IC	6	47	1	1	1
P069	F	NA	NA	NA	2336	69.29	0	36.9	0	0	0	0	0	0	0	0.2	0	IC	10	22	1	1	1
P070	F	3	NA	3	1760.15	62.99	0	35.4	0	0	0	0	0	1	0	9.9	0	IC	10	21	NA	1	1
P071	M	0	1	1	2634.94	72.99	0	38.2	0	0	0	0	0	0	1	16.9	1	IC	10	29	1	1	0
P072	M	NA	NA	NA	2934.76	69	0	42.3	0	0	0	0	0	0	1	1	0	I	8	56	1	0	1
P073	M	1	1	2	2244.8	69.29	0	42.9	0	0	0	0	0	0	1	0.5	1	O	10	52	1	0	1
P074	M	NA	NA	NA	2557.34	69.49	0	46.4	0	0	0	0	0	0	1	5.3	0	IC	8	23	1	0	1
P075	F	1	2.5	2	2803.2	64.02	0	36.4	1	0	0	0	0	0	1	28.1	1	I	8	56	1	1	0
P076	F	0	5	3	2561.6	63.07	0	37.7	0	0	0	0	0	0	1	NA	0	I	6	61	1	0	1
P077	M	1	NA	NA	1838.4	69.02	0	45.7	0	0	0	0	0	0	1	NA	0	I	9	26	NA	0	0
P078	F	3	3.5	1.5	5344	67.01	0	46.4	0	0	0	0	0	0	1	12.7	1	I	20	51	1	1	1
P079	M	NA	5	NA	2913.6	69	0	37.8	0	0	0	0	0	0	1	NA	0	IC	18	38	1	1	1
P080	F	1.5	3	2	2720	62.01	0	NA	0	0	0	0	0	0	1	91.1	0	C	61	77	1	1	0
P081	M	2	8	2	2141.11	68.94	0	41.1	0	0	0	0	0	0	1	7.6	1	IC	1	20	NA	1	1
P082	F	NA	NA	1	2032	62.99	0	29.3	1	0	0	0	0	0	1	2.6	0	O	13	30	1	0	1
P083	M	1	8	1	2241.6	69.02	0	43.6	0	0	1	0	0	0	1	1.7	1	C	3	21	1	0	1
P084	M	0	1	1	1886.4	66	0	NA	0	0	0	0	0	0	1	NA	0	IC	7	25	1	1	1
P085	M	0	2	1	2790.4	72.05	0	38.7	0	0	0	0	0	0	1	4.9	1	O	8	31	1	0	1
P086	M	0	0.5	0	2614.4	71.46	0	44.6	0	0	0	0	0	0	0	0.2	0	IC	8	31	1	1	1
P087	F	NA	NA	NA	2593.6	68.5	0	40.5	1	0	0	0	0	0	1	NA	0	I	15	29	1	0	1
P088	F	0	2	1	1851.86	58.07	0	41.8	0	0	0	0	0	0	1	2.8	1	IC	9	70	NA	1	1
P089	F	1	2.5	0	2232.82	65	0	42.2	0	0	0	0	0	0	1	8	0	IC	15	55	1	1	0
P090	F	0	NA	1	1897.72	60	0	NA	0	0	0	0	0	0	0	NA	1	IC	26	48	NA	1	1
P091	M	1	2	0.5	4032	69.02	0	40.8	0	0	0	0	0	0	0	3.8	0	I	15	36	1	1	1
P092	M	0	2	0	2060.8	67.52	0	39.6	0	0	0	0	0	0	1	2.2	0	IC	8	27	1	1	0
P093	F	1	2.5	1	1724.8	62.99	0	38.1	0	0	0	0	0	0	1	0.3	1	IC	11	25	1	0	1
P094	F	0	3.5	2	1660.8	60.98	0	NA	0	0	0	0	0	0	1	NA	0	IC	6	58	1	0	1
P095	M	NA	NA	NA	2285.73	67	0	39	0	0	0	0	0	0	1	58.4	0	I	10	27	1	0	1
P096	M	1	9	2	2985.6	70	0	42.6	0	0	0	0	0	0	1	22.5	1	IC	8	57	NA	1	1
P097	M	1.5	0	0	2299.84	71.14	0	42.9	0	0	0	0	0	1	1	1	0	C	4	18	NA	0	1
P098	F	1	3	1	2246.93	65.75	0	35.8	0	0	0	0	0	0	1	3.8	0	C	3	34	1	0	1
P099	F	1	5.5	1	2336	69	0	24.9	0	0	0	0	0	0	1	130	1	IC	7	21	NA	1	1
P100	F	0	3.5	2	1897.6	65.98	0	37.5	0	0	0	1	1	1	1	60.7	0	C	20	26	1	0	1
P101	M	0	1.5	0	2577.6	68.5	0	39.4	0	0	0	0	0	0	1	NA	0	I	3	39	NA	0	1
P102	F	1	2.5	2	2306.89	63.39	0	38.2	0	0	0	0	0	0	1	2.8	0	IC	5	22	1	0	1
P103	F	1	2.5	0	2425.6	67.01	0	37.5	0	0	0	0	0	0	1	7.4	1	IC	2	21	1	1	0
P104	M	0	1	0	2758.4	72.01	0	38.4	0	0	0	0	0	0	1	5.2	NA	I	17	27	1	1	1
P105	F	NA	NA	NA	2632	69.29	0	44.7	0	0	0	0	0	0	0	NA	0	IC	12	40	NA	1	1
P106	M	1	1.5	1	2209.6	67.91	0	36.2	0	0	0	0	0	0	1	55.2	0	IC	8	30	1	1	1
P107	M	NA	NA	NA	2817.6	72.99	0	NA	0	0	0	0	0	0	1	NA	0	C	12	39	1	0	1
P108	M	NA	NA	NA	2918.4	71.38	0	NA	0	0	0	0	1	0	1	64	0	IC	13	27	1	0	1
P109	F	0	3	2	1624	62.76	0	37.1	0	0	0	0	0	0	1	3.6	0	C	24	38	1	0	1
P110	F	1	NA	2	1858.92	62.01	0	35.2	1	0	0	0	0	1	1	32.1	1	C	11	42	1	1	0
P111	M	NA	NA	1	2560	67.52	0	42.3	0	0	0	0	0	0	0	3.4	0	O	33	59	1	1	1
P112	M	0	NA	1	2451.52	69.02	0	39.6	1	0	0	0	0	0	1	2.5	0	C	5	43	1	0	1
P113	M	NA	NA	NA	2512	66.14	0	NA	0	0	0	0	0	0	1	NA	0	IC	4	37	NA	1	1
P114	F	NA	6	1	2271.62	62.99	0	36.1	0	0	0	0	0	0	1	1.5	0	IC	18	32	NA	1	1
P115	M	NA	NA	NA	2296.31	68.27	0	NA	0	0	0	0	0	0	1	NA	0	IC	7	19	1	1	1
P116	M	NA	1.5	0	3174.62	72.01	0	43.1	0	0	0	0	0	0	1	0.2	0	IC	9	30	NA	0	1
P117	F	1	2	0	2152	65	0	NA	0	0	0	0	0	0	1	NA	0	O	2	64	1	1	1
P118	M	1	NA	0	2233.6	64.57	0	45.2	0	0	0	0	0	0	1	22.3	0	IC	3	27	1	0	1
P119	F	NA	NA	NA	1932.8	57.99	0	NA	0	0	0	0	0	0	0	NA	0	C	48	72	NA	1	1
P120	F	1	1	1	2880	62.01	0	44.6	0	0	0	0	1	0	1	15.2	0	O	4	46	1	1	0
P121	M	1	5	2	1597.89	69.02	0	NA	0	0	0	0	0	1	1	20.5	1	IC	13	25	1	1	0
P122	F	3	7	3	3124	63	0	38.6	0	0	0	0	0	0	1	11.7	0	C	6	49	1	1	1
P123	F	NA	9	2	3308.8	63.5	0	37.6	0	0	0	0	0	0	1	1.2	0	IC	4	48	1	0	1
P124	F	2	1	2	1774.4	63.78	0	30	0	0	0	0	0	0	1	1.2	0	IC	5	30	1	0	1
P125	M	NA	NA	NA	2684.32	69.02	0	43.8	0	0	0	0	0	0	1	0.1	1	I	2	22	1	0	1
P126	M	1	1	0	3126.4	69.09	0	NA	0	0	0	0	0	0	1	NA	0	IC	15	31	1	1	1
P127	F	NA	NA	NA	1924.8	62.21	0	40	0	0	0	0	0	0	0	1.4	0	I	0	32	1	1	1
P128	M	0	4.5	0	1873	64.8	0	33	0	0	0	1	0	0	1	22.9	0	IC	17	22	1	1	0
P129	F	NA	NA	1	1974.4	62	0	NA	0	0	0	0	0	0	0	NA	1	I	2	86	NA	1	1
P130	F	2	0	2	2100.8	69.69	0	39.7	0	0	0	0	0	0	0	0.4	1	I	1	24	NA	1	1
P131	F	1.5	15	2	3703.73	67.91	0	NA	0	0	0	0	1	0	1	NA	0	C	16	36	0	0	1
P132	M	1	NA	0	2518.54	68	0	35.6	0	0	0	0	0	0	1	1.8	1	O	7	26	1	1	1
P133	F	3	NA	2	2049.4	62.99	0	34.5	0	0	0	0	0	0	1	18.1	0	IC	2	31	1	0	1
P134	M	2	NA	2	3873.04	75.59	0	NA	0	0	0	0	1	0	1	NA	0	C	8	26	NA	1	1
P135	M	2	7	3	3675.51	69.02	0	44.4	0	0	0	0	0	0	1	8.8	1	C	4	40	1	0	1
P136	F	0	1	3	3219.2	67.99	0	32.8	0	0	0	0	0	1	1	34.8	1	C	1	63	1	0	1
P137	M	NA	NA	NA	2984.15	65.75	0	45.4	0	0	0	0	0	0	1	14.4	0	IC	4	36	1	0	1
P138	M	1	NA	NA	3088	71.46	0	41.7	0	0	0	0	0	0	1	0.8	0	IC	21	39	1	1	1
P139	M	1	NA	1	3086.44	72.01	0	46.8	0	0	0	0	0	0	1	7.8	0	C	14	25	1	1	1
P140	F	2	5	2	1859.2	63.39	0	NA	0	0	0	0	0	0	0	0.4	0	IC	0	18	NA	1	1
P141	M	2	4	2	2382.4	71	0	39.8	0	0	0	0	0	0	0	18.3	0	IC	5	29	1	1	1
P142	F	0	0	2	2335.11	65.98	0	38.2	1	0	0	0	0	0	1	1	1	C	5	31	1	0	1
P143	M	NA	NA	NA	2416	66.5	0	NA	0	0	0	0	0	0	0	NA	0	C	14	29	NA	1	1
P144	F	1	2	1	2617.6	67.01	0	38.6	0	0	0	0	0	0	1	13.5	0	O	3	62	NA	0	1
P145	F	1	3.5	1	1763.2	63	0	36	0	0	0	0	0	0	0	3.1	1	I	6	28	1	1	1
P146	F	NA	NA	1	3019.42	67.01	0	NA	0	0	0	0	0	0	1	NA	0	IC	14	40	NA	1	1
P147	F	0	4.5	1	2056	67	0	NA	0	0	0	0	0	0	1	NA	0	C	NA	33	NA	1	1
P148	F	NA	9	3	2256	63.5	0	NA	0	0	0	0	0	0	0	NA	0	I	1	23	NA	1	1
P149	M	NA	NA	NA	3012.37	69.8	0	45.8	0	0	0	0	0	0	0	6	0	IC	5	28	1	1	1
P150	F	2	8.5	3	2348.8	64	0	36.4	0	0	0	0	0	0	1	17.8	1	C	10	37	1	1	0
P151	M	NA	7	1	1843.2	67	0	NA	0	0	0	0	0	0	1	NA	1	C	1	23	1	0	1
P152	M	NA	NA	NA	1686.08	64	0	38.7	0	0	0	0	1	0	0	NA	0	C	2	18	1	1	1
P153	M	1	NA	3	NA	NA	NA	NA	0	0	0	0	0	1	1	1.2	1	IC	7	35	NA	1	1
P154	F	3	3.5	2	2212.8	63.98	0	NA	1	0	0	0	0	0	1	8	1	C	3	24	NA	1	1
P155	M	2	2	1	2392	65.35	0	39.2	0	0	0	0	1	0	1	2.1	1	I	24	36	1	0	1
P156	F	NA	NA	2	2709.01	65.75	0	40.9	0	0	0	0	0	0	1	4	0	IC	9	59	1	0	1
P157	M	NA	NA	2	2464	72.01	0	NA	0	0	0	1	0	0	1	NA	0	O	21	34	1	1	1
P158	F	3	6	4	1718.4	63	0	33.8	0	0	0	0	0	1	1	38.5	0	IC	15	26	NA	1	1
P159	M	2	3.5	2	1772.8	66	0	NA	0	0	0	0	0	0	1	NA	1	IC	2	20	0	0	1
P160	M	1	NA	1	2574.97	70.5	0	40.3	0	0	0	0	0	0	1	14.8	0	IC	7	30	NA	0	1
P161	F	NA	NA	NA	2897.6	69.02	0	37.5	0	0	0	0	0	0	1	11.9	0	I	2	27	1	0	1
P162	F	2	4.5	2	1712	62	0	32.5	0	0	0	0	0	0	1	65.7	1	IC	11	25	1	0	1
P163	F	2	2.5	1	2128	64.17	0	39.9	0	1	0	0	0	0	0	74.9	0	O	0	31	1	1	1
P164	F	NA	NA	4	1632	64	0	35.4	0	0	0	0	0	0	1	7.7	0	I	1	24	1	1	0
P165	F	0	0	1	2134.4	64.02	0	NA	0	0	0	0	0	0	0	2	0	I	0	33	NA	1	1
P166	F	2	4	3	2048	62.99	0	29	0	0	0	0	1	0	1	21	1	I	2	41	1	0	1
P167	F	1	5	1	4027.2	66.93	0	39.3	0	0	0	0	0	0	0	NA	1	I	21	37	1	1	1
P168	M	1.5	12	3	1820.8	67.01	0	NA	0	0	0	0	0	0	1	13.2	1	C	2	22	1	1	1
P169	F	1	1	2	1968.27	63.11	0	35.4	0	0	0	0	0	1	1	8.2	0	IC	2	18	1	0	1
P170	M	NA	NA	NA	2812.8	66.26	0	44.7	0	0	0	0	0	0	1	9.9	0	C	2	23	1	1	0
P171	M	0	2.5	1	3072	70.47	0	37.5	0	0	0	0	0	0	1	0.7	0	IC	12	20	1	1	1
P172	F	3	7.5	3	2300.8	65.35	0	30.6	0	0	0	0	0	0	1	40.1	0	IC	4	30	1	0	1
P173	F	2	1.5	2	2000	63	0	NA	0	0	0	0	0	0	0	1.3	0	C	0	42	0	1	1
P174	M	1	7.5	2	2544	72	0	NA	0	0	0	0	0	0	1	NA	1	C	2	25	1	0	1
P175	M	1	1.5	1	2131.2	64.57	0	NA	1	0	0	0	0	0	0	NA	0	IC	1	22	1	1	1
P176	M	0	3	1	3168	72.44	0	38.9	0	0	0	0	0	0	0	0.4	0	I	14	45	1	1	1
P177	F	2	1	1	1472	56	0	NA	0	0	0	0	0	0	0	NA	1	O	1	51	0	1	1
P178	F	NA	NA	NA	1964.8	62.8	0	42	0	0	0	0	0	0	1	0.4	1	I	3	23	1	0	1
P179	F	1	1.5	0	1788.8	59.84	0	40.8	0	0	0	0	0	0	1	3	0	IC	20	33	1	0	1
P180	F	1	0.5	0	2220.8	66.14	0	NA	0	0	0	0	0	0	1	NA	0	IC	10	42	1	0	1
P181	M	1.5	3.5	2	1950.4	63.58	0	32.3	0	0	0	0	0	0	1	7	0	IC	7	28	1	1	1
P182	M	0	0	1	3672	72	0	NA	0	0	0	0	0	0	1	123	0	C	28	47	0	1	1
P183	M	0	1	0	2384	67.91	0	44.3	0	0	0	0	0	0	0	0.3	0	O	8	24	1	0	1
