# Supplementary material for: Creation of an ustekinumab external control arm for Crohn’s disease using electronic health records data: A pilot study
Source: PLoS One. 2023 Mar 2;18(3):e0282267. doi: 10.1371/journal.pone.0282267 (PMC9980824; doi:10.1371/journal.pone.0282267)
Supplement: S1 Data — (ZIP) [file pone.0282267.s003.zip › Data and Code/data/CDAI_Weight_Table.xlsx]

## Sheet: Sheet1
Actual Height (cm)	Men	Women
137.2 to 138.3	54.4	48.5
138.4 to 139.6	54.9	49
139.7 to 140.9	55.3	49.4
141.0 to 142.1	55.8	49.9
142.2 to 143.4	56.2	50.3
143.5 to 144.7	56.7	50.8
144.8 to 146.0	57.1	51.2
146.1 to 147.2	57.6	51.7
147.3 to 148.5	58	52.2
148.6 to 149.8	58.5	52.6
149.9 to 151.0	59	53.1
151.1 to 152.3	59.4	53.6
152.4 to 153.6	59.9	54.2
153.7 to 154.8	60.3	54.8
154.9 to 156.1	60.8	55.3
156.2 to 157.4	61.2	56
157.5 to 158.7	61.7	56.7
158.8 to 159.9	62.1	57.4
160.0 to 161.2	62.6	58
161.3 to 162.5	63	58.7
162.6 to 163.7	63.5	59.4
163.8 to 165.0	64.1	60.1
165.1 to 166.3	64.6	60.8
166.4 to 167.5	65.2	61.4
167.6 to 168.8	65.8	62.1
168.9 to 170.1	66.4	62.8
170.2 to 171.4	67.1	63.5
171.5 to 172.6	67.8	64.2
172.7 to 173.9	68.5	64.9
174.0 to 175.2	69.2	65.5
175.3 to 176.4	69.8	66.2
176.5 to 177.7	70.5	66.9
177.8 to 179.0	71.2	67.6
179.1 to 180.2	71.9	68.3
180.3 to 181.5	72.6	68.9
181.6 to 182.8	73.4	69.9
182.9 to 184.1	74.1	70.3
184.2 to 185.3	75	71
185.4 to 186.6	75.7	71.7
186.7 to 187.9	76.6	72.3
188.0 to 189.1	77.5	73
189.2 to 190.4	78.4	73.7
190.5 to 191.7	79.1	74.4
191.8 to 192.9	80.2	75.1
193.0 to 194.2	81.2	75.7
194.3 to 195.5	82.1	76.4
195.6 to 196.8	83	77.1
196.9 to 198.0	83.9	77.8
198.1 to 199.3	84.8	78.5
199.4 to 200.6	85.7	79.1
200.7 to 201.8	86.6	79.8
201.9 to 203.1	87.5	Not applicable
203.2 to 204.4	88.5	Not applicable
204.5 to 205.6	89.4	Not applicable
205.7 to 206.9	90.3	Not applicable
207.0 to 208.2	91.2	Not applicable
208.3 to 209.5	92.1	Not applicable
209.6 to 210.7	93	Not applicable
210.8	93.9	Not applicable
