# Supplementary material for: Creation of an ustekinumab external control arm for Crohn’s disease using electronic health records data: A pilot study
Source: PLoS One. 2023 Mar 2;18(3):e0282267. doi: 10.1371/journal.pone.0282267 (PMC9980824; doi:10.1371/journal.pone.0282267)
Supplement: S1 Data — (ZIP) [file pone.0282267.s003.zip › Data and Code/script/analysis.R]

get_PRO_missing_stat <- function(df) {

    sub_col <- c("BslnAbdPain12wks", "BslnDiarrhea12wks", "BslnWellBeing12wks", "W12AbdPain", "W12Diarrhea", "W12WellBeing", "W24AbdPain", "W24Diarrhea", "W24WellBeing")
    sub_df <- df[sub_col]

    n_rows <- nrow(sub_df)
    df_missing_ratio <-mean(is.na(sub_df))

    s <- sprintf("PRO elements overall missing rate on %d charts: %f", n_rows, df_missing_ratio)
    print(s)

    column_missing_count <- apply(X = is.na(sub_df), MARGIN = 2, FUN = sum)
    s <- sprintf("PRO elements # of missing values over %d charts:", n_rows)
    print(s)
    print(column_missing_count)

    column_missing_ratio <- apply(X = is.na(sub_df), MARGIN = 2, FUN = mean)
    s <- sprintf("PRO elements missing rate over %d charts:", n_rows)
    print(s)
    print(column_missing_ratio)

}


get_steroid_proportion <- function(df) {

    total_rows <- nrow(df)

    cols  <- c("BslnSteroidUse", "W12Steroid", "W24Steroid")
    for (col in cols) {
        sub_df <- subset(df, df[[col]]==1)
        steroid_rows <- nrow(sub_df)

        s <- sprintf("proportions of people on steroids at %s: %d/%d =  %f", col, steroid_rows, total_rows, steroid_rows/total_rows)
        print(s)
    }
}


get_mean_reduction <- function(df) {

    cols <- c("CDAIW12wks", "CDAIW24wks")
    for (col in cols) {
        sub_df <- df[c("CDAIBsln12wks", col)]
        sub_df["reduction"] = sub_df["CDAIBsln12wks"] - sub_df[col]
   
        reduction_mean = mean(sub_df[["reduction"]])
        reduction_se <-  sd(sub_df[["reduction"]])/sqrt(length(sub_df[["reduction"]]))
 
        s <- sprintf("Mean reduction in CDAI, %s, %s: mean: %f, std: %f, se: %f", "CDAIBsln12wks", col, reduction_mean, sd(sub_df[["reduction"]]), reduction_se)
        print(s)
    }
}


get_no_steroid_proportion <- function(df) {

    weeks <- c("W12", "W24")
    for (week in weeks) {
        col1 <- paste("CDAI", week, "wks", sep="")
        col2 <- paste(week, "Steroid", sep="")
        sub_df <- df[c(col1, col2)]
        sub_df["flag"] = ifelse(sub_df[[col2]]==1, 0, ifelse(sub_df[[col1]]<=150, 1, 0))

        total_rows <- nrow(sub_df)
        steroid_rows <- nrow(sub_df[sub_df$flag== 1,])

        s <- sprintf("Proportion who are not using steroids and have a CDAI <= 150, %s: %d/%d = %f", week, steroid_rows, total_rows, steroid_rows/total_rows)

        print(s)
    }
}


main <- function() {

    args <- commandArgs(trailingOnly = TRUE)
    inpath <- args[1]

    in_file = file.path(inpath, "all_phase_cdw_before_imp.csv")    
    df <- read.csv(file = in_file)
    get_PRO_missing_stat(df)
    get_steroid_proportion(df)

    cdai_file <- file.path(inpath, "all_phase_cdw_cdai_imp_missForest.csv")
    cdai_df <- read.csv(file = cdai_file)
    cdai_df <- cdai_df[c("CDAIBsln12wks", "CDAIW12wks", "CDAIW24wks", "W12Steroid", "W24Steroid")]
    cdai_df <- subset(cdai_df, ((cdai_df[["CDAIBsln12wks"]] >=220) & (cdai_df[["CDAIBsln12wks"]] <=450)))
    get_mean_reduction(cdai_df)
    get_no_steroid_proportion(cdai_df)
  

}


main()
