# Supplementary material for: Creation of an ustekinumab external control arm for Crohn’s disease using electronic health records data: A pilot study
Source: PLoS One. 2023 Mar 2;18(3):e0282267. doi: 10.1371/journal.pone.0282267 (PMC9980824; doi:10.1371/journal.pone.0282267)
Supplement: S1 Data — (ZIP) [file pone.0282267.s003.zip › Data and Code/script/compute_cdw_cdai.R]

#options(warn=1)

library(readxl)
library(missForest)

read_weight_table <- function(weight_infile) {

    df <- read_excel(weight_infile, na=c("Not applicable"))
    out <- strcapture("(.*) to (.*)", as.character(df[["Actual Height (cm)"]]), data.frame(length_1 = double(), length_2 = double()))
    out[is.na(out)] <- 210.8

    df <- cbind(df[c("Men", "Women")], out)
    return(df)
}


get_standard_weight <- function(height, gender) {

    if (is.na(height)) {
        return(height)
    }

    round_height <- round(height, digits=1)
    weight <- weight_df[(weight_df["length_1"] <= round_height) & (weight_df["length_2"] >= round_height),]
    if (gender == "F") {
        return(weight["Women"][[1]])
    } else if (gender == "M") {
        return(weight["Men"][[1]])
    }

}


get_normalized_weight <- function(s_weight, a_weight) {
   
    if (is.na(a_weight)) {
        return(a_weight)
    }
 
    weight <- (s_weight - a_weight) / s_weight * 100
    round_weight <- round(weight, digits=3)
    if (round_weight < -10) {
        return(-10)
    } else {
        return(round_weight)
    }
}


transform_cdai <- function(df) {

    col <- c("BslnWeight12wks", "W12Weight", "W24Weight")
    for (each in col) {
        height_col <- sub("Weight", "Height", each)
        weight_kg_col <- paste(each, "InKgs", sep="")
        height_cm_col <- paste(height_col, "InCMs", sep="")
        standard_weight_col <- paste(each, "StandardWeight", sep="")
        norm_weight_col <- paste(each, "Norm", sep="")
    
        df[[weight_kg_col]] <- df[[each]] / 35.274 
        df[[height_cm_col]] <- df[[height_col]] / 0.39370
        df[[standard_weight_col]] <- mapply(get_standard_weight, df[[height_cm_col]], df[["Gender"]])
        df[[norm_weight_col]] <- mapply(get_normalized_weight, df[[standard_weight_col]], df[[weight_kg_col]])
    }

    col <- c("BslnHematocrit12wks", "W12Hematocrit", "W24Hematocrit")
    for (each in col) {
        norm_col <- paste(each, "Norm", sep="")
        df[[norm_col]] <- ifelse(df[["Gender"]]=='F', 42-df[[each]], 47-df[[each]])
    }

    return(df)
}


factor_to_numeric <- function(x) {

    return(as.numeric(levels(x))[x])
}
   

convert_factor_back_to_logical <-function(df) {

    col <- c("BslnFever12wks", "BslnArthritis12wks", "BslnUveitis12wks", "BslnSkinEIM12wks", "BslnAnalFissure12wks", "BslnOtherFistula12wks", "BslnAntiDiarrhealsCombined12wks", "W12Fever", "W12Arthritis", "W12Uveitis", "W12SkinEIM", "W12AnalFissure", "W12OtherFistula", "W12AntiDiarrhealsCombined", "W24Fever", "W24Arthritis", "W24Uveitis", "W24SkinEIM", "W24AnalFissure", "W24OtherFistula", "W24AntiDiarrhealsCombined", "FirstRxUCSF", "BioIR", "BslnNoTNFi8wks", "BslnNoVedo16wk", "BslnSteroidUse", "W12Steroid", "W24Steroid")
    for (each in col) {
        df[each] <- lapply(df[each], factor_to_numeric)        
    }

    return(df)
}


compute_cdai <- function(df) {


    df[["PRO3Bsln12wks"]] <- df[["BslnAbdPain12wks"]] * 35  + df[["BslnDiarrhea12wks"]] * 14 + df[["BslnWellBeing12wks"]] * 49
    df[["CDAIBsln12wks"]] <- df[["PRO3Bsln12wks"]] + 20 * df[["BslnArthritis12wks"]] + 20 * df[["BslnUveitis12wks"]] + 20 * df[["BslnSkinEIM12wks"]] + 20 * df[["BslnAnalFissure12wks"]] + 20 * df[["BslnOtherFistula12wks"]] + 20 * df[["BslnFever12wks"]] + 30 * df[["BslnAntiDiarrhealsCombined12wks"]] + 6 * df[["BslnHematocrit12wksNorm"]] + df[["BslnWeight12wksNorm"]]
    df[["CDAIBsln12wks"]] <- round(df[["CDAIBsln12wks"]], 0)

    labels <- c("W12", "W24")
    for (label in labels) {
        pro3_col <- paste("PRO3", label, "wks", sep="")
        AbdPain_col <- paste(label, "AbdPain", sep="")  
        Diarrhea_col <- paste(label, "Diarrhea", sep="")
        WellBeing_col <- paste(label, "WellBeing", sep="")

        df[[pro3_col]] <- df[[AbdPain_col]] * 35  + df[[Diarrhea_col]] * 14 + df[[WellBeing_col]] * 49

        cdai_col <- paste("CDAI", label, "wks", sep="")
        Arthritis_col <- paste(label, "Arthritis", sep="")
        Uveitis_col <- paste(label, "Uveitis", sep="")
        SkinEIM_col <- paste(label, "SkinEIM", sep="")
        AnalFissure_col <- paste(label, "AnalFissure", sep="")
        OtherFistula_col <- paste(label, "OtherFistula", sep="")
        Fever_col <- paste(label, "Fever", sep="")
        AntiDiarrhealsCombined_col <- paste(label, "AntiDiarrhealsCombined", sep="")
        HematocritNorm_col <- paste(label, "HematocritNorm", sep="")
        WeightNorm_col <- paste(label, "WeightNorm", sep="")

        df[[cdai_col]] <- df[[pro3_col]] + 20 * df[[Arthritis_col]] + 20 * df[[Uveitis_col]] + 20 * df[[SkinEIM_col]] + 20 * df[[AnalFissure_col]] + 20 * df[[OtherFistula_col]] + 20 * df[[Fever_col]] + 30 * df[[AntiDiarrhealsCombined_col]] + 6 * df[[HematocritNorm_col]] + df[[WeightNorm_col]]
        df[[cdai_col]] <- round(df[[cdai_col]], 0)
    }

    return(df)
}


convert_data_type <- function(df) {

    factor_col <- c("Gender", "DiseaseLocation")
    for (col in factor_col) {
        df[, col] <- as.factor(df[, col])
    }

    col <- c("BslnWellBeing12wks", "W12WellBeing", "W24WellBeing", "W24AbdPain")
    for (each in col) {
        df[each] <- lapply(df[each], as.numeric)
    }

    # convert boolean variable to factor
    bool_col <- c("FirstRxUCSF", "BioIR", "BslnNoTNFi8wks", "BslnNoVedo16wk", "BslnSteroidUse", "BslnFever12wks", "BslnArthritis12wks", "BslnUveitis12wks", "BslnSkinEIM12wks", "BslnAnalFissure12wks", "BslnOtherFistula12wks", "BslnAntiDiarrhealsCombined12wks", "W12Steroid", "W12Fever", "W12Arthritis", "W12Uveitis", "W12SkinEIM", "W12AnalFissure", "W12OtherFistula", "W12AntiDiarrhealsCombined", "W24Steroid", "W24Fever", "W24Arthritis", "W24Uveitis", "W24SkinEIM", "W24AnalFissure", "W24OtherFistula", "W24AntiDiarrhealsCombined")
   for (col in bool_col) {
        df[, col] <- as.factor(df[, col])
   }

    return(df)
}


write_cdai <- function(df, outfile) {

    df <- transform_cdai(df)
    df <- convert_factor_back_to_logical(df)
    cdai_df <- compute_cdai(df)
    write.csv(cdai_df, file=outfile, row.names=FALSE)
}


impute_missForest <- function(df, outpath) {
    
    patid_df = df[c("PatientID")]
    
    df <- within(df, rm("PatientID"))

    set.seed(123456)
    df.imp <- missForest(df, verbose = TRUE)
    imp_df <- df.imp$ximp
    print(df.imp$OOBerror) 

    merged_df <- cbind(patid_df, imp_df)
    
    return(merged_df)
}


main <- function() {

    args <- commandArgs(trailingOnly = TRUE)
    inpath <- args[1]

    weight_infile <- file.path(inpath, "CDAI_Weight_Table.xlsx")
    weight_df <<- read_weight_table(weight_infile)

    infile <- file.path(inpath, "all_phase_cdw_before_imp.csv")
    cdai_dat <- read.csv(file = infile)

    cdai_data_df <- convert_data_type(cdai_dat)

    cdai_data_imp_missforest_df <- impute_missForest(cdai_data_df)
    outfile = file.path(inpath, "all_phase_cdw_cdai_imp_missForest.csv")
    write_cdai(cdai_data_imp_missforest_df, outfile)
}


main()
